# Supplementary material for: Results and Future Perspectives of the Sustainable Anesthesia Project: A Large-Scale, Real-World Implementation Study at the Largest Spanish Private Healthcare Provider
Source: Healthcare (Basel). 2026 Jan 25;14(3):300. doi: 10.3390/healthcare14030300 (PMC12896554; doi:10.3390/healthcare14030300)
Supplement: Supplementary file 1 [file healthcare-14-00300-s001.zip]

Archive with 2 entries (2 files):
- Figure S1.pptx
- Table S1def.pdf
